# Supplementary material for: Structural, Mechanical, and Electronic Properties of High-Hardness Silicon Tetranitride
Source: Molecules. 2025 Nov 11;30(22):4357. doi: 10.3390/molecules30224357 (PMC12654970; doi:10.3390/molecules30224357)
Supplement: Supplementary file 1 [file molecules-30-04357-s001.zip]

Archive with 1 entries (1 files):
- molecules-3959207-supplementary.pdf
